# Supplementary material for: Comparative Analysis of Plasma Protein Dynamics in Women with ST-Elevation Myocardial Infarction and Takotsubo Syndrome
Source: Cells. 2024 Oct 24;13(21):1764. doi: 10.3390/cells13211764 (PMC11545104; doi:10.3390/cells13211764)
Supplement: Supplementary file 1 [file cells-13-01764-s001.zip]

Archive with 1 entries (1 files):
- cells-3212883-supplementary.pdf
